# Supplementary material for: Transcriptome study digs out BMP2 involved in adipogenesis in sheep tails
Source: BMC Genomics. 2022 Jun 21;23:457. doi: 10.1186/s12864-022-08657-8 (PMC9210821; doi:10.1186/s12864-022-08657-8)
Supplement: Supplementary file 2 — Additional file 2: Table S1. The top 8 most significantly affected differentially expressed genes in Hu sheep and Tibetan sheep. Table S2. Primers used in this study for RT-qPCR. [file 12864_2022_8657_MOESM2_ESM.xlsx]

## Sheet: Table S1
Table S1. The top 8 most significantly affected differentially expressed genes in Hu sheep and Tibetan sheep
Gene Name	Log2 *FC	P-value	FPKM		Up/Down Regulated
			H	Z
SA00A8	9.79099	2.66445e-24	260.12	0	Up
TBX15	6.304	2.82e-80	48.513	0.81	Up
HGF	4.975	6.3e-66	52.756	2.336	Up
PAOX	4.328	1.71e-15	11.25	0.783	Up
CLDN	4.136	1.02e-80	111.176	8.736	Up
MSC	-9.121	6.23e-68	0.133	124.76	Down
SELENBP1	-3.411	1.82e-72	5.743	91.69	Down
EIF4EBP1	-2.338	3.72e-51	96.776	685.393	Down
GRB10	-2.243	3.19e-50	6.453	46.83	Down

## Sheet: Table S2
Table S2. Primers used in this study for RT-qPCR
Gene	Prime(5'to3')
ALOX5-F	TTTCTTTTCCACTGCAGCAAGG
ALOX5-R	CAGAGGGGCAGCAACATACT
JAG1-F	CCCACTGCGAGACCAACATT
JAG1-R	TCTTGCCTTTCCACCCGTTT
MSC-F	ACCCTGTGAACCTGACGTGG
MSC-R	TTCGATCTAAGCGGTGGTCC
S100A8-F	CTGACGGATCTGGAGAGTGC
S100A8-R	GTGTCCGCATCCTTTTTCTTCA
AQP5-F	GCCACCTAGTGGGGATCTAC
AQP5-R	ATGGCCACACGATCACTCAG
PAOX-F	AGGCTTTGGGACCAACAACA
PAOX-R	GTGGCTGGCCTGGAAGG
BMP2-F	CTGCGGTCTCCTAAAGGTCG
BMP2-R	CAACTCGAACTCGCTCAGGA
PPARG1C-F	TATTTGCATCCAGAGCATGGC
PPARG1C-R	CCAGAGCAGCACAAAAGTACC
β-actin-F	CCAACCGTGAGAAGATGACC
β-actin-R	CCCGAGGCGTACAGGGACAG
